# Supplementary material for: Hierarchical Multiple Precursors Induced Heterogeneous Structures in Super Austenitic Stainless Steels by Cryogenic Rolling and Annealing
Source: Materials (Basel). 2023 Sep 20;16(18):6298. doi: 10.3390/ma16186298 (PMC10532896; doi:10.3390/ma16186298)
Supplement: Supplementary file 1 [file materials-16-06298-s001.zip]

Archive with 1 entries (1 files):
- materials-2592256-supplementary.pdf
